# Supplementary material for: Adverse events in patients with advanced urothelial carcinoma treated with erdafitinib: a retrospective pharmacovigilance study
Source: Front Pharmacol. 2023 Nov 21;14:1266890. doi: 10.3389/fphar.2023.1266890 (PMC10702547; doi:10.3389/fphar.2023.1266890)
Supplement: Supplementary file 1 [file Table1.XLSX]

## Sheet: SHEET1
SOC	PTs	Cases	ROR	RORL	RORU	PRR	χ2	EBGM(EBGM05)	IC(IC025)
General disorders and administration site conditions	Death	205	11.3599	9.80543	13.1608	9.9718	1675.99	9.96(8.60)	3.32(1.65)
Gastrointestinal disorders	Diarrhoea	41	2.61796	1.91952	3.57052	2.5746	39.8906	2.57(1.89)	1.36(-0.30)
Injury, poisoning and procedural complications	Off label use	40	1.63598	1.19505	2.2396	1.61936	9.62964	1.62(1.18)	0.70(-0.97)
Gastrointestinal disorders	Stomatitis	39	25.8629	18.8133	35.5539	25.2291	906.567	25.18(18.32)	4.65(2.99)
Gastrointestinal disorders	Dry mouth	25	15.6736	10.5539	23.2768	15.4338	337.405	15.42(10.38)	3.95(2.28)
Skin and subcutaneous tissue disorders	Onycholysis	25	684.759	456.443	1027.28	673.587	15930	639.13(426.03)	9.32(7.65)
Skin and subcutaneous tissue disorders	Nail disorder	23	124.899	82.5756	188.915	123.036	2757.17	121.84(80.56)	6.93(5.26)
General disorders and administration site conditions	Disease progression	22	8.32373	5.46336	12.6817	8.21843	139.635	8.21(5.39)	3.04(1.37)
General disorders and administration site conditions	Adverse drug reaction	22	9.33157	6.12476	14.2174	9.21177	161.18	9.21(6.04)	3.20(1.53)
Eye disorders	Dry eye	21	18.4818	12.0108	28.4392	18.2419	341.988	18.22(11.84)	4.19(2.52)
General disorders and administration site conditions	Fatigue	19	0.972534	0.618573	1.52904	0.972875	0.0145535	0.97(0.62)	-0.04(-1.71)
Injury, poisoning and procedural complications	Product use in unapproved indication	18	1.99366	1.25259	3.17315	1.98197	8.80817	1.98(1.25)	0.99(-0.68)
Investigations	Blood phosphorus increased	18	313.395	195.797	501.623	309.72	5405.04	302.24(188.83)	8.24(6.57)
Metabolism and nutrition disorders	Hyperphosphataemia	18	458.093	285.458	735.132	452.715	7829.02	436.90(272.25)	8.77(7.10)
Skin and subcutaneous tissue disorders	Alopecia	17	3.01573	1.86965	4.86435	2.99334	22.6447	2.99(1.86)	1.58(-0.09)
General disorders and administration site conditions	Mucosal inflammation	17	28.7284	17.802	46.3609	28.4203	448.896	28.36(17.57)	4.83(3.16)
Skin and subcutaneous tissue disorders	Onychomadesis	17	229.598	141.743	371.907	227.058	3757.85	223.02(137.68)	7.80(6.13)
General disorders and administration site conditions	Drug ineffective	16	0.441938	0.270042	0.723255	0.447774	11.1568	0.45(0.27)	-1.16(-2.83)
Skin and subcutaneous tissue disorders	Nail discolouration	16	175.692	106.993	288.501	173.865	2712.3	171.49(104.43)	7.42(5.75)
Skin and subcutaneous tissue disorders	Dry skin	15	3.256	1.95789	5.4148	3.23389	23.2111	3.23(1.94)	1.69(0.03)
Investigations	Weight decreased	14	2.02629	1.19712	3.42978	2.0169	7.20951	2.02(1.19)	1.01(-0.66)
Eye disorders	Eye disorder	14	17.6327	10.4139	29.8554	17.4805	217.337	17.46(10.31)	4.13(2.46)
Musculoskeletal and connective tissue disorders	Pain in extremity	13	1.9374	1.12229	3.3445	1.92943	5.8452	1.93(1.12)	0.95(-0.72)
Metabolism and nutrition disorders	Decreased appetite	13	2.34437	1.35803	4.04709	2.33295	9.93503	2.33(1.35)	1.22(-0.45)
Surgical and medical procedures	Hospitalisation	13	3.18433	1.84456	5.49721	3.16577	19.3083	3.17(1.83)	1.66(-0.01)
General disorders and administration site conditions	Adverse event	13	6.95717	4.0297	12.0114	6.90655	65.712	6.90(4.00)	2.79(1.12)
Nervous system disorders	Taste disorder	12	14.2625	8.0791	25.1785	14.1585	146.665	14.14(8.01)	3.82(2.15)
Gastrointestinal disorders	Nausea	11	0.630343	0.34833	1.14068	0.633	2.36733	0.63(0.35)	-0.66(-2.33)
Eye disorders	Visual impairment	11	3.48379	1.92503	6.30473	3.46593	19.3337	3.47(1.91)	1.79(0.13)
Eye disorders	Vision blurred	10	3.6292	1.94854	6.75947	3.61202	18.9175	3.61(1.94)	1.85(0.18)
Injury, poisoning and procedural complications	Inappropriate schedule of product administration	9	1.19417	0.620119	2.29962	1.19303	0.282446	1.19(0.62)	0.25(-1.41)
Surgical and medical procedures	Therapy cessation	9	5.03707	2.61544	9.70091	5.01332	28.9375	5.01(2.60)	2.33(0.66)
Eye disorders	Retinal detachment	9	46.6433	24.1928	89.9274	46.3748	398.138	46.21(23.97)	5.53(3.86)
Eye disorders	Chorioretinopathy	9	223.191	115.238	432.274	221.884	1944.47	218.02(112.57)	7.77(6.10)
General disorders and administration site conditions	Malaise	8	0.785724	0.392211	1.57406	0.786844	0.465012	0.79(0.39)	-0.35(-2.01)
Gastrointestinal disorders	Vomiting	8	0.803084	0.400877	1.60884	0.804114	0.384224	0.80(0.40)	-0.31(-1.98)
Eye disorders	Lacrimation increased	8	11.3835	5.68064	22.8114	11.3292	75.3059	11.32(5.65)	3.50(1.83)
Skin and subcutaneous tissue disorders	Palmar-plantar erythrodysaesthesia syndrome	8	13.8957	6.93383	27.8476	13.8283	95.1352	13.81(6.89)	3.79(2.12)
Neoplasms benign, malignant and unspecified (incl cysts and polyps)	Malignant neoplasm progression	7	2.52606	1.20211	5.30816	2.51908	6.4227	2.52(1.20)	1.33(-0.33)
Infections and infestations	Sepsis	7	2.76652	1.31653	5.81349	2.75843	7.85801	2.76(1.31)	1.46(-0.20)
Gastrointestinal disorders	Dysphagia	7	3.63651	1.73049	7.64187	3.62445	13.3154	3.62(1.72)	1.86(0.19)
Skin and subcutaneous tissue disorders	Blister	7	5.27941	2.51217	11.0949	5.25983	24.1605	5.26(2.50)	2.39(0.73)
Injury, poisoning and procedural complications	Product prescribing error	7	6.01965	2.86435	12.6508	5.99669	29.1524	5.99(2.85)	2.58(0.92)
Gastrointestinal disorders	Oral pain	7	13.3743	6.36253	28.1131	13.3176	79.6915	13.30(6.33)	3.73(2.07)
Skin and subcutaneous tissue disorders	Nail toxicity	7	923.418	427.871	1992.89	919.198	5979.81	856.18(396.72)	9.74(8.05)
Nervous system disorders	Headache	6	0.415358	0.186306	0.92602	0.417651	4.91797	0.42(0.19)	-1.26(-2.93)
General disorders and administration site conditions	Asthenia	6	0.719739	0.32283	1.60464	0.720838	0.652184	0.72(0.32)	-0.47(-2.14)
Gastrointestinal disorders	Constipation	6	1.16784	0.523812	2.6037	1.16718	0.144147	1.17(0.52)	0.22(-1.44)
Injury, poisoning and procedural complications	Product use issue	6	1.18988	0.533698	2.65284	1.18914	0.181075	1.19(0.53)	0.25(-1.42)
General disorders and administration site conditions	Drug intolerance	6	1.85426	0.831675	4.13416	1.85091	2.35174	1.85(0.83)	0.89(-0.78)
General disorders and administration site conditions	General physical health deterioration	6	2.11028	0.946499	4.70502	2.10593	3.49059	2.11(0.94)	1.07(-0.59)
Metabolism and nutrition disorders	Dehydration	6	2.26825	1.01735	5.05725	2.26328	4.23728	2.26(1.02)	1.18(-0.49)
General disorders and administration site conditions	Pain	5	0.261325	0.108612	0.628761	0.263739	10.4055	0.26(0.11)	-1.92(-3.59)
Respiratory, thoracic and mediastinal disorders	Dyspnoea	5	0.376089	0.15631	0.904891	0.378128	5.15809	0.38(0.16)	-1.40(-3.07)
Infections and infestations	Pneumonia	5	0.645702	0.268363	1.55361	0.64686	0.968792	0.65(0.27)	-0.63(-2.30)
Renal and urinary disorders	Acute kidney injury	5	0.894279	0.371672	2.15172	0.894625	0.0622825	0.89(0.37)	-0.16(-1.83)
Infections and infestations	Urinary tract infection	5	1.18361	0.491916	2.84791	1.18301	0.141933	1.18(0.49)	0.24(-1.43)
Musculoskeletal and connective tissue disorders	Muscle spasms	5	1.3182	0.54785	3.17176	1.31716	0.382756	1.32(0.55)	0.40(-1.27)
General disorders and administration site conditions	Illness	5	1.48326	0.616444	3.56893	1.48168	0.784575	1.48(0.62)	0.57(-1.10)
Skin and subcutaneous tissue disorders	Skin exfoliation	5	1.9088	0.793291	4.59293	1.90583	2.15606	1.91(0.79)	0.93(-0.74)
Renal and urinary disorders	Renal impairment	5	2.1526	0.894604	5.17959	2.14883	3.07515	2.15(0.89)	1.10(-0.56)
Metabolism and nutrition disorders	Hyponatraemia	5	3.94814	1.64071	9.50062	3.93851	10.9677	3.94(1.64)	1.98(0.31)
Nervous system disorders	Ageusia	5	8.63421	3.5875	20.7804	8.60926	33.6167	8.60(3.57)	3.11(1.44)
Skin and subcutaneous tissue disorders	Onychoclasis	5	27.134	11.2669	65.347	27.0486	125.172	26.99(11.21)	4.75(3.09)
Metabolism and nutrition disorders	Calciphylaxis	5	114.191	47.272	275.843	113.821	554.111	112.80(46.70)	6.82(5.15)
Skin and subcutaneous tissue disorders	Rash	4	0.362818	0.135993	0.967968	0.364484	4.46425	0.36(0.14)	-1.46(-3.12)
Nervous system disorders	Dizziness	4	0.372828	0.139745	0.994674	0.374468	4.20896	0.37(0.14)	-1.42(-3.08)
Skin and subcutaneous tissue disorders	Pruritus	4	0.448682	0.168176	1.19705	0.450123	2.70255	0.45(0.17)	-1.15(-2.82)
Injury, poisoning and procedural complications	Incorrect dose administered	4	0.732208	0.274445	1.9535	0.732908	0.390714	0.73(0.27)	-0.45(-2.12)
Gastrointestinal disorders	Abdominal pain	4	0.768401	0.288011	2.05006	0.769007	0.278472	0.77(0.29)	-0.38(-2.05)
Vascular disorders	Hypotension	4	0.864316	0.32396	2.30597	0.864671	0.0849721	0.86(0.32)	-0.21(-1.88)
Blood and lymphatic system disorders	Anaemia	4	0.945906	0.354541	2.52366	0.946048	0.0123405	0.95(0.35)	-0.08(-1.75)
Nervous system disorders	Neuropathy peripheral	4	1.61313	0.60461	4.3039	1.61153	0.929612	1.61(0.60)	0.69(-0.98)
Respiratory, thoracic and mediastinal disorders	Oropharyngeal pain	4	1.72119	0.645108	4.59223	1.7193	1.2054	1.72(0.64)	0.78(-0.89)
Investigations	Hepatic enzyme increased	4	2.31724	0.868491	6.18267	2.31379	2.98676	2.31(0.87)	1.21(-0.46)
Investigations	Blood creatinine increased	4	2.76453	1.03612	7.37623	2.75992	4.49225	2.76(1.03)	1.46(-0.20)
Gastrointestinal disorders	Colitis	4	4.10967	1.54018	10.9659	4.10154	9.38429	4.10(1.54)	2.04(0.37)
Gastrointestinal disorders	Intestinal obstruction	4	4.55759	1.70802	12.1613	4.54829	11.0749	4.55(1.70)	2.18(0.52)
Respiratory, thoracic and mediastinal disorders	Pneumonitis	4	5.64348	2.11488	15.0594	5.63134	15.2359	5.63(2.11)	2.49(0.83)
Investigations	Liver function test abnormal	4	10.3965	3.89533	27.7478	10.3719	33.8537	10.36(3.88)	3.37(1.71)
Nervous system disorders	Hyperaesthesia	4	23.5965	8.8365	63.0107	23.5374	86.1666	23.49(8.80)	4.55(2.89)
Infections and infestations	Paronychia	4	38.3053	14.3365	102.347	38.2077	144.503	38.09(14.26)	5.25(3.58)
Skin and subcutaneous tissue disorders	Nail discomfort	4	1282.82	457.86	3594.17	1279.47	4634.55	1160.54(414.22)	10.18(8.46)
Musculoskeletal and connective tissue disorders	Arthralgia	3	0.285233	0.0918886	0.885399	0.286635	5.36275	0.29(0.09)	-1.80(-3.47)
Injury, poisoning and procedural complications	Product dose omission issue	3	0.293882	0.0946748	0.912246	0.295267	5.07972	0.30(0.10)	-1.76(-3.43)
General disorders and administration site conditions	Condition aggravated	3	0.332863	0.107232	1.03325	0.334171	4.00334	0.33(0.11)	-1.58(-3.25)
Musculoskeletal and connective tissue disorders	Back pain	3	0.566971	0.182649	1.75997	0.56782	0.990197	0.57(0.18)	-0.82(-2.48)
Renal and urinary disorders	Renal failure	3	0.777555	0.250485	2.41368	0.777991	0.190527	0.78(0.25)	-0.36(-2.03)
Psychiatric disorders	Confusional state	3	0.872706	0.281137	2.70906	0.872955	0.0555889	0.87(0.28)	-0.20(-1.86)
Neoplasms benign, malignant and unspecified (incl cysts and polyps)	Neoplasm malignant	3	1.36026	0.43819	4.22262	1.35956	0.28565	1.36(0.44)	0.44(-1.22)
Vascular disorders	Thrombosis	3	1.52334	0.490719	4.72889	1.52231	0.538247	1.52(0.49)	0.61(-1.06)
Respiratory, thoracic and mediastinal disorders	Pulmonary embolism	3	1.75983	0.566895	5.46308	1.75834	0.982128	1.76(0.57)	0.81(-0.85)
Respiratory, thoracic and mediastinal disorders	Epistaxis	3	1.79031	0.576714	5.55772	1.78876	1.04442	1.79(0.58)	0.84(-0.83)
Nervous system disorders	Dysgeusia	3	2.19334	0.706529	6.80898	2.191	1.94364	2.19(0.71)	1.13(-0.54)
Infections and infestations	Cellulitis	3	2.52485	0.813305	7.83825	2.52186	2.75678	2.52(0.81)	1.33(-0.33)
Nervous system disorders	Cognitive disorder	3	2.66238	0.8576	8.26524	2.65912	3.10719	2.66(0.86)	1.41(-0.26)
Eye disorders	Blindness	3	3.1412	1.01182	9.75194	3.13701	4.36897	3.14(1.01)	1.65(-0.02)
Skin and subcutaneous tissue disorders	Skin disorder	3	3.57472	1.15143	11.098	3.56967	5.5509	3.57(1.15)	1.84(0.17)
Injury, poisoning and procedural complications	Medication error	3	3.91468	1.26092	12.1536	3.90897	6.4956	3.91(1.26)	1.97(0.30)
Skin and subcutaneous tissue disorders	Skin ulcer	3	4.71239	1.5178	14.6308	4.70511	8.75329	4.70(1.52)	2.23(0.57)
Hepatobiliary disorders	Hepatitis	3	5.1524	1.65949	15.9972	5.14426	10.0156	5.14(1.66)	2.36(0.69)
Gastrointestinal disorders	Mouth ulceration	3	6.11816	1.97046	18.9965	6.10812	12.8134	6.11(1.97)	2.61(0.94)
Investigations	Blood urine present	3	7.42338	2.39069	23.0505	7.41079	16.6317	7.41(2.39)	2.89(1.22)
Neoplasms benign, malignant and unspecified (incl cysts and polyps)	Metastases to central nervous system	3	9.7479	3.13897	30.2716	9.73075	23.487	9.72(3.13)	3.28(1.61)
Neoplasms benign, malignant and unspecified (incl cysts and polyps)	Neoplasm	3	10.4461	3.36368	32.4408	10.4275	25.5538	10.42(3.36)	3.38(1.71)
Skin and subcutaneous tissue disorders	Hair growth abnormal	3	23.231	7.47616	72.1867	23.1874	63.5788	23.15(7.45)	4.53(2.86)
Infections and infestations	Onychomycosis	3	31.562	10.1534	98.1109	31.5021	88.3838	31.43(10.11)	4.97(3.30)
Infections and infestations	Nail infection	3	77.1544	24.7694	240.329	77.0051	223.679	76.54(24.57)	6.26(4.59)
Eye disorders	Detachment of retinal pigment epithelium	3	195.3	62.3661	611.584	194.919	569.874	191.94(61.29)	7.58(5.90)
Respiratory, thoracic and mediastinal disorders	Cough	2	0.275194	0.0687602	1.10139	0.276141	3.81291	0.28(0.07)	-1.86(-3.52)
Gastrointestinal disorders	Abdominal pain upper	2	0.43142	0.107794	1.72666	0.432163	1.49668	0.43(0.11)	-1.21(-2.88)
Injury, poisoning and procedural complications	Toxicity to various agents	2	0.491575	0.122824	1.96742	0.492239	1.05029	0.49(0.12)	-1.02(-2.69)
Nervous system disorders	Cerebrovascular accident	2	0.677374	0.169245	2.71106	0.677795	0.306909	0.68(0.17)	-0.56(-2.23)
Blood and lymphatic system disorders	Thrombocytopenia	2	0.784545	0.196022	3.14002	0.784827	0.118176	0.78(0.20)	-0.35(-2.02)
General disorders and administration site conditions	Therapeutic product effect decreased	2	0.85305	0.213137	3.41421	0.853242	0.0505589	0.85(0.21)	-0.23(-1.90)
Musculoskeletal and connective tissue disorders	Muscular weakness	2	0.857278	0.214193	3.43113	0.857465	0.0474561	0.86(0.21)	-0.22(-1.89)
Surgical and medical procedures	Therapy interrupted	2	0.936324	0.233942	3.74752	0.936408	0.0086486	0.94(0.23)	-0.09(-1.76)
Gastrointestinal disorders	Gastrointestinal disorder	2	0.98477	0.246046	3.94143	0.98479	0.00047044	0.98(0.25)	-0.02(-1.69)
General disorders and administration site conditions	Unevaluable event	2	1.13596	0.283817	4.54657	1.13578	0.0324982	1.14(0.28)	0.18(-1.48)
General disorders and administration site conditions	Discomfort	2	1.14921	0.287128	4.59961	1.14901	0.0386903	1.15(0.29)	0.20(-1.47)
Gastrointestinal disorders	Haematochezia	2	1.27414	0.318341	5.0997	1.27379	0.117803	1.27(0.32)	0.35(-1.32)
Eye disorders	Cataract	2	1.36954	0.342173	5.48153	1.36905	0.199139	1.37(0.34)	0.45(-1.21)
Respiratory, thoracic and mediastinal disorders	Dysphonia	2	1.44426	0.36084	5.78063	1.44368	0.272922	1.44(0.36)	0.53(-1.14)
Neoplasms benign, malignant and unspecified (incl cysts and polyps)	Neoplasm progression	2	1.57895	0.394489	6.31977	1.57819	0.423955	1.58(0.39)	0.66(-1.01)
General disorders and administration site conditions	Oedema	2	1.90559	0.47609	7.6273	1.90441	0.85947	1.90(0.48)	0.93(-0.74)
Nervous system disorders	Coma	2	1.91775	0.479127	7.67597	1.91655	0.877105	1.92(0.48)	0.94(-0.73)
General disorders and administration site conditions	Therapeutic response unexpected	2	1.98267	0.495345	7.93586	1.98139	0.972658	1.98(0.49)	0.99(-0.68)
Skin and subcutaneous tissue disorders	Eczema	2	1.98931	0.497004	7.96244	1.98802	0.982555	1.99(0.50)	0.99(-0.68)
Infections and infestations	Septic shock	2	2.01388	0.503141	8.06079	2.01256	1.01937	2.01(0.50)	1.01(-0.66)
Musculoskeletal and connective tissue disorders	Musculoskeletal pain	2	2.09101	0.522409	8.36955	2.08959	1.13682	2.09(0.52)	1.06(-0.60)
Ear and labyrinth disorders	Tinnitus	2	2.14567	0.536064	8.58837	2.14418	1.22165	2.14(0.54)	1.10(-0.57)
Gastrointestinal disorders	Rectal haemorrhage	2	2.15067	0.537312	8.60836	2.14916	1.22946	2.15(0.54)	1.10(-0.56)
Gastrointestinal disorders	Pancreatitis	2	2.27126	0.567435	9.09109	2.26959	1.42096	2.27(0.57)	1.18(-0.49)
Respiratory, thoracic and mediastinal disorders	Hypoxia	2	2.36623	0.59116	9.4713	2.36445	1.57533	2.36(0.59)	1.24(-0.43)
Eye disorders	Eye swelling	2	2.4887	0.621753	9.96159	2.48676	1.77836	2.49(0.62)	1.31(-0.35)
Hepatobiliary disorders	Drug-induced liver injury	2	2.49144	0.622436	9.97253	2.48949	1.78293	2.49(0.62)	1.32(-0.35)
Renal and urinary disorders	Haematuria	2	2.53858	0.634211	10.1612	2.53656	1.86218	2.54(0.63)	1.34(-0.33)
Injury, poisoning and procedural complications	Limb injury	2	2.56862	0.641716	10.2815	2.56657	1.91297	2.57(0.64)	1.36(-0.31)
Skin and subcutaneous tissue disorders	Skin lesion	2	2.9247	0.730662	11.7071	2.92219	2.52934	2.92(0.73)	1.55(-0.12)
Musculoskeletal and connective tissue disorders	Pain in jaw	2	3.14904	0.786697	12.6052	3.14624	2.92863	3.15(0.79)	1.65(-0.01)
Hepatobiliary disorders	Hepatotoxicity	2	3.26222	0.814966	13.0583	3.25926	3.1326	3.26(0.81)	1.70(0.04)
Respiratory, thoracic and mediastinal disorders	Throat tightness	2	3.55034	0.88693	14.2119	3.54701	3.65818	3.55(0.89)	1.83(0.16)
Metabolism and nutrition disorders	Feeding disorder	2	3.62404	0.905338	14.5069	3.62061	3.79389	3.62(0.90)	1.86(0.19)
Psychiatric disorders	Eating disorder	2	3.74922	0.936604	15.0081	3.74563	4.02541	3.74(0.94)	1.90(0.24)
Skin and subcutaneous tissue disorders	Skin fissures	2	4.12527	1.03052	16.5138	4.12118	4.7276	4.12(1.03)	2.04(0.37)
Hepatobiliary disorders	Cholestasis	2	4.34042	1.08426	17.3753	4.33605	5.13312	4.33(1.08)	2.12(0.45)
Gastrointestinal disorders	Haemorrhoids	2	4.67527	1.16788	18.7161	4.67047	5.76862	4.67(1.17)	2.22(0.56)
Eye disorders	Photophobia	2	4.7654	1.19039	19.077	4.76047	5.94044	4.76(1.19)	2.25(0.58)
Investigations	Blood sodium decreased	2	5.02835	1.25606	20.1299	5.02308	6.44341	5.02(1.25)	2.33(0.66)
Investigations	Blood alkaline phosphatase increased	2	5.03951	1.25884	20.1746	5.03423	6.46481	5.03(1.26)	2.33(0.66)
Infections and infestations	Osteomyelitis	2	5.11802	1.27845	20.489	5.11263	6.61543	5.11(1.28)	2.35(0.69)
Eye disorders	Visual acuity reduced	2	5.44858	1.361	21.8127	5.44277	7.25157	5.44(1.36)	2.44(0.78)
Nervous system disorders	Haemorrhage intracranial	2	6.69456	1.67211	26.8027	6.68712	9.67003	6.68(1.67)	2.74(1.07)
Infections and infestations	Oral candidiasis	2	6.9056	1.72481	27.648	6.89788	10.0821	6.89(1.72)	2.79(1.12)
Metabolism and nutrition disorders	Electrolyte imbalance	2	7.21067	1.80097	28.8699	7.20255	10.6786	7.20(1.80)	2.85(1.18)
Surgical and medical procedures	Transfusion	2	7.69977	1.92308	30.8289	7.69101	11.6369	7.69(1.92)	2.94(1.27)
Neoplasms benign, malignant and unspecified (incl cysts and polyps)	Brain neoplasm malignant	2	8.30398	2.07392	33.2492	8.29443	12.8235	8.29(2.07)	3.05(1.38)
Neoplasms benign, malignant and unspecified (incl cysts and polyps)	Brain neoplasm	2	8.36237	2.08849	33.4831	8.35274	12.9383	8.35(2.08)	3.06(1.39)
Surgical and medical procedures	Therapy change	2	8.42159	2.10327	33.7203	8.41188	13.0548	8.41(2.10)	3.07(1.40)
Investigations	Urine output decreased	2	11.833	2.95472	47.3889	11.8189	19.7904	11.81(2.95)	3.56(1.89)
Gastrointestinal disorders	Large intestine perforation	2	13.3226	3.32639	53.3586	13.3065	22.7412	13.29(3.32)	3.73(2.06)
Skin and subcutaneous tissue disorders	Skin necrosis	2	15.8504	3.95698	63.4917	15.831	27.7554	15.81(3.95)	3.98(2.31)
Injury, poisoning and procedural complications	Tibia fracture	2	18.6283	4.64975	74.6306	18.6053	33.2707	18.58(4.64)	4.22(2.55)
Infections and infestations	Arthritis bacterial	2	21.5352	5.37446	86.2902	21.5083	39.0447	21.47(5.36)	4.42(2.75)
Neoplasms benign, malignant and unspecified (incl cysts and polyps)	Metastatic neoplasm	2	23.6338	5.89752	94.7104	23.6042	43.2138	23.56(5.88)	4.56(2.89)
Infections and infestations	Vulvovaginal mycotic infection	2	25.3872	6.33445	101.747	25.3553	46.697	25.31(6.31)	4.66(2.99)
Gastrointestinal disorders	Lip pain	2	32.2756	8.05011	129.403	32.2347	60.3779	32.15(8.02)	5.01(3.34)
Eye disorders	Retinal oedema	2	52.9273	13.186	212.446	52.8594	101.33	52.64(13.11)	5.72(4.05)
Neoplasms benign, malignant and unspecified (incl cysts and polyps)	Transitional cell carcinoma	2	59.6223	14.8484	239.408	59.5457	114.581	59.27(14.76)	5.89(4.22)
Skin and subcutaneous tissue disorders	Onychalgia	2	79.5602	19.7919	319.818	79.4575	153.962	78.96(19.64)	6.30(4.63)
Vascular disorders	Dry gangrene	2	134.312	33.3115	541.547	134.138	261.482	132.72(32.92)	7.05(5.37)
Eye disorders	Xerophthalmia	2	149.593	37.0703	603.669	149.399	291.325	147.64(36.59)	7.21(5.52)
Skin and subcutaneous tissue disorders	Nail bed disorder	2	169.946	42.0667	686.571	169.725	330.962	167.46(41.45)	7.39(5.70)
Skin and subcutaneous tissue disorders	Xeroderma	2	367.386	89.9591	1500.37	366.907	708.969	356.45(87.28)	8.48(6.78)
Neoplasms benign, malignant and unspecified (incl cysts and polyps)	Metastatic carcinoma of the bladder	2	430.728	105.105	1765.15	430.166	827.795	415.86(101.48)	8.70(6.99)
General disorders and administration site conditions	Pyrexia	1	0.122486	0.017242	0.870136	0.12306	6.28249	0.12(0.02)	-3.02(-4.69)
Skin and subcutaneous tissue disorders	Erythema	1	0.166883	0.0234914	1.18553	0.167427	4.15635	0.17(0.02)	-2.58(-4.25)
Immune system disorders	Drug hypersensitivity	1	0.169704	0.0238886	1.20557	0.170247	4.05961	0.17(0.02)	-2.55(-4.22)
General disorders and administration site conditions	Feeling abnormal	1	0.179866	0.0253191	1.27777	0.180402	3.73705	0.18(0.03)	-2.47(-4.14)
Psychiatric disorders	Insomnia	1	0.18191	0.0256067	1.29228	0.182444	3.67668	0.18(0.03)	-2.45(-4.12)
Neoplasms benign, malignant and unspecified (incl cysts and polyps)	Prostate cancer	1	0.183046	0.0257667	1.30036	0.18358	3.64371	0.18(0.03)	-2.45(-4.11)
Immune system disorders	Hypersensitivity	1	0.202844	0.0285535	1.441	0.203365	3.13064	0.20(0.03)	-2.30(-3.97)
General disorders and administration site conditions	Peripheral swelling	1	0.205496	0.0289268	1.45984	0.206015	3.06972	0.21(0.03)	-2.28(-3.95)
Psychiatric disorders	Depression	1	0.216098	0.0304192	1.53516	0.216611	2.84171	0.22(0.03)	-2.21(-3.87)
Infections and infestations	Nasopharyngitis	1	0.218396	0.0307426	1.55148	0.218906	2.79536	0.22(0.03)	-2.19(-3.86)
Gastrointestinal disorders	Abdominal discomfort	1	0.221021	0.0311122	1.57014	0.22153	2.74363	0.22(0.03)	-2.17(-3.84)
Nervous system disorders	Somnolence	1	0.221586	0.0311917	1.57415	0.222094	2.73268	0.22(0.03)	-2.17(-3.84)
Renal and urinary disorders	Chronic kidney disease	1	0.227096	0.0319673	1.61329	0.227601	2.62875	0.23(0.03)	-2.14(-3.80)
Infections and infestations	Infection	1	0.268567	0.0378049	1.90791	0.269045	1.99068	0.27(0.04)	-1.89(-3.56)
General disorders and administration site conditions	Drug interaction	1	0.27539	0.0387653	1.95638	0.275864	1.90532	0.28(0.04)	-1.86(-3.53)
Musculoskeletal and connective tissue disorders	Joint swelling	1	0.28637	0.0403109	2.03439	0.286837	1.77715	0.29(0.04)	-1.80(-3.47)
Neoplasms benign, malignant and unspecified (incl cysts and polyps)	Bladder cancer	1	0.289796	0.0407932	2.05873	0.290261	1.73932	0.29(0.04)	-1.78(-3.45)
Nervous system disorders	Paraesthesia	1	0.292856	0.0412239	2.08046	0.293318	1.70635	0.29(0.04)	-1.77(-3.44)
Musculoskeletal and connective tissue disorders	Myalgia	1	0.295783	0.0416359	2.10126	0.296244	1.6755	0.30(0.04)	-1.76(-3.42)
Nervous system disorders	Hypoaesthesia	1	0.306612	0.0431601	2.17819	0.307065	1.567	0.31(0.04)	-1.70(-3.37)
Investigations	Platelet count decreased	1	0.370157	0.0521048	2.62963	0.370569	1.07098	0.37(0.05)	-1.43(-3.10)
General disorders and administration site conditions	Swelling	1	0.384469	0.0541193	2.7313	0.384871	0.984786	0.38(0.05)	-1.38(-3.05)
Vascular disorders	Haemorrhage	1	0.42453	0.0597583	3.01591	0.424906	0.779539	0.42(0.06)	-1.23(-2.90)
Cardiac disorders	Atrial fibrillation	1	0.426144	0.0599855	3.02738	0.426519	0.772238	0.43(0.06)	-1.23(-2.90)
Cardiac disorders	Myocardial infarction	1	0.442052	0.0622247	3.14039	0.442417	0.703744	0.44(0.06)	-1.18(-2.84)
Injury, poisoning and procedural complications	Contusion	1	0.451333	0.0635311	3.20633	0.451692	0.666531	0.45(0.06)	-1.15(-2.81)
General disorders and administration site conditions	Oedema peripheral	1	0.50257	0.0707431	3.57034	0.502895	0.492	0.50(0.07)	-0.99(-2.66)
Nervous system disorders	Balance disorder	1	0.511994	0.0720696	3.63729	0.512313	0.464818	0.51(0.07)	-0.96(-2.63)
Cardiac disorders	Cardiac failure	1	0.534637	0.0752567	3.79815	0.534941	0.404783	0.53(0.08)	-0.90(-2.57)
Vascular disorders	Flushing	1	0.549499	0.0773487	3.90375	0.549794	0.36908	0.55(0.08)	-0.86(-2.53)
Gastrointestinal disorders	Gastrointestinal haemorrhage	1	0.595933	0.0838844	4.23363	0.596197	0.273782	0.60(0.08)	-0.75(-2.41)
Respiratory, thoracic and mediastinal disorders	Rhinorrhoea	1	0.611527	0.0860794	4.34442	0.611781	0.246604	0.61(0.09)	-0.71(-2.38)
Metabolism and nutrition disorders	Diabetes mellitus	1	0.618081	0.0870019	4.39099	0.618331	0.235826	0.62(0.09)	-0.69(-2.36)
Infections and infestations	Herpes zoster	1	0.648892	0.0913387	4.60989	0.649122	0.189846	0.65(0.09)	-0.62(-2.29)
Respiratory, thoracic and mediastinal disorders	Respiratory failure	1	0.649197	0.0913816	4.61205	0.649426	0.189428	0.65(0.09)	-0.62(-2.29)
Nervous system disorders	Burning sensation	1	0.669106	0.0941838	4.7535	0.669322	0.163522	0.67(0.09)	-0.58(-2.25)
Respiratory, thoracic and mediastinal disorders	Nasal congestion	1	0.682335	0.0960458	4.84748	0.682542	0.147787	0.68(0.10)	-0.55(-2.22)
Neoplasms benign, malignant and unspecified (incl cysts and polyps)	Pancreatic carcinoma	1	0.687493	0.0967719	4.88413	0.687697	0.141953	0.69(0.10)	-0.54(-2.21)
Ear and labyrinth disorders	Hypoacusis	1	0.72489	0.102036	5.14982	0.72507	0.104335	0.73(0.10)	-0.46(-2.13)
Surgical and medical procedures	Surgery	1	0.740704	0.104261	5.26218	0.740873	0.0907064	0.74(0.10)	-0.43(-2.10)
Musculoskeletal and connective tissue disorders	Neck pain	1	0.771856	0.108646	5.4835	0.772005	0.0673865	0.77(0.11)	-0.37(-2.04)
Gastrointestinal disorders	Colitis ulcerative	1	0.773292	0.108848	5.49371	0.773441	0.0664167	0.77(0.11)	-0.37(-2.04)
Ear and labyrinth disorders	Vertigo	1	0.773725	0.108909	5.49678	0.773872	0.0661268	0.77(0.11)	-0.37(-2.04)
Respiratory, thoracic and mediastinal disorders	Pleural effusion	1	0.781733	0.110036	5.55368	0.781875	0.0608986	0.78(0.11)	-0.35(-2.02)
Musculoskeletal and connective tissue disorders	Bone pain	1	0.782961	0.110209	5.5624	0.783103	0.0601209	0.78(0.11)	-0.35(-2.02)
General disorders and administration site conditions	Therapeutic response decreased	1	0.791162	0.111364	5.62067	0.791299	0.055086	0.79(0.11)	-0.34(-2.01)
General disorders and administration site conditions	Gait inability	1	0.79353	0.111697	5.63749	0.793665	0.0536834	0.79(0.11)	-0.33(-2.00)
Eye disorders	Eye pain	1	0.801904	0.112875	5.69698	0.802033	0.0489011	0.80(0.11)	-0.32(-1.99)
Investigations	Alanine aminotransferase increased	1	0.821623	0.115651	5.83708	0.821739	0.0386985	0.82(0.12)	-0.28(-1.95)
Respiratory, thoracic and mediastinal disorders	Interstitial lung disease	1	0.823305	0.115888	5.84904	0.823421	0.0378943	0.82(0.12)	-0.28(-1.95)
Gastrointestinal disorders	Flatulence	1	0.826362	0.116318	5.87076	0.826476	0.0364591	0.83(0.12)	-0.27(-1.94)
Renal and urinary disorders	Renal disorder	1	0.849222	0.119535	6.03317	0.849321	0.026751	0.85(0.12)	-0.24(-1.90)
Metabolism and nutrition disorders	Fluid retention	1	0.851659	0.119879	6.05049	0.851756	0.0258191	0.85(0.12)	-0.23(-1.90)
Neoplasms benign, malignant and unspecified (incl cysts and polyps)	Plasma cell myeloma	1	0.859589	0.120995	6.10683	0.85968	0.0229192	0.86(0.12)	-0.22(-1.89)
Skin and subcutaneous tissue disorders	Skin discolouration	1	0.868816	0.122293	6.17238	0.868902	0.0197933	0.87(0.12)	-0.20(-1.87)
General disorders and administration site conditions	Treatment noncompliance	1	0.882909	0.124277	6.27252	0.882986	0.0155172	0.88(0.12)	-0.18(-1.85)
Nervous system disorders	Speech disorder	1	0.884036	0.124436	6.28052	0.884112	0.0152005	0.88(0.12)	-0.18(-1.85)
Nervous system disorders	Lethargy	1	0.908058	0.127817	6.4512	0.908118	0.0093024	0.91(0.13)	-0.14(-1.81)
Gastrointestinal disorders	Tooth loss	1	0.936225	0.131781	6.65132	0.936267	0.00434108	0.94(0.13)	-0.10(-1.76)
Eye disorders	Ocular hyperaemia	1	0.95043	0.13378	6.75225	0.950463	0.00258342	0.95(0.13)	-0.07(-1.74)
Respiratory, thoracic and mediastinal disorders	Dyspnoea exertional	1	0.959502	0.135057	6.8167	0.959528	0.0017081	0.96(0.14)	-0.06(-1.73)
Vascular disorders	Deep vein thrombosis	1	0.99061	0.139435	7.03772	0.990616	8.8951e-05	0.99(0.14)	-0.01(-1.68)
Psychiatric disorders	Irritability	1	1.00466	0.141413	7.13754	1.00466	2.1598e-05	1.00(0.14)	0.01(-1.66)
Investigations	Aspartate aminotransferase increased	1	1.0102	0.142192	7.17688	1.01019	0.000102826	1.01(0.14)	0.01(-1.65)
Hepatobiliary disorders	Liver disorder	1	1.01662	0.143096	7.22253	1.01661	0.000271543	1.02(0.14)	0.02(-1.64)
Respiratory, thoracic and mediastinal disorders	Throat irritation	1	1.02078	0.143682	7.2521	1.02077	0.000422829	1.02(0.14)	0.03(-1.64)
Respiratory, thoracic and mediastinal disorders	Pulmonary oedema	1	1.03288	0.145384	7.33802	1.03286	0.00104569	1.03(0.15)	0.05(-1.62)
Skin and subcutaneous tissue disorders	Rash macular	1	1.08985	0.153403	7.74281	1.08979	0.00740174	1.09(0.15)	0.12(-1.54)
Metabolism and nutrition disorders	Hypoglycaemia	1	1.11799	0.157364	7.94278	1.11792	0.0124437	1.12(0.16)	0.16(-1.51)
Injury, poisoning and procedural complications	Wound	1	1.12821	0.158802	8.01538	1.12813	0.014559	1.13(0.16)	0.17(-1.49)
Injury, poisoning and procedural complications	Extra dose administered	1	1.16554	0.164056	8.28064	1.16544	0.0234949	1.17(0.16)	0.22(-1.45)
Injury, poisoning and procedural complications	Expired product administered	1	1.1907	0.167597	8.45936	1.19057	0.0305185	1.19(0.17)	0.25(-1.42)
Hepatobiliary disorders	Hepatic function abnormal	1	1.19275	0.167885	8.47393	1.19262	0.0311247	1.19(0.17)	0.25(-1.41)
Infections and infestations	Fungal infection	1	1.24428	0.175138	8.8401	1.24412	0.0479225	1.24(0.18)	0.32(-1.35)
Eye disorders	Eye pruritus	1	1.26794	0.178468	9.0082	1.26777	0.0565788	1.27(0.18)	0.34(-1.33)
Endocrine disorders	Hypothyroidism	1	1.31086	0.184508	9.31314	1.31066	0.0736617	1.31(0.18)	0.39(-1.28)
Nervous system disorders	Dementia	1	1.36286	0.191827	9.68264	1.36262	0.096538	1.36(0.19)	0.45(-1.22)
Renal and urinary disorders	Urinary retention	1	1.36764	0.1925	9.71662	1.3674	0.098753	1.37(0.19)	0.45(-1.22)
Cardiac disorders	Cardio-respiratory arrest	1	1.41305	0.19889	10.0392	1.41278	0.120645	1.41(0.20)	0.50(-1.17)
Investigations	Liver function test increased	1	1.41401	0.199025	10.0461	1.41374	0.121125	1.41(0.20)	0.50(-1.17)
General disorders and administration site conditions	Impaired healing	1	1.42386	0.200411	10.116	1.42358	0.126077	1.42(0.20)	0.51(-1.16)
Product issues	Product availability issue	1	1.45136	0.204282	10.3115	1.45107	0.140262	1.45(0.20)	0.54(-1.13)
Nervous system disorders	Epilepsy	1	1.48736	0.209349	10.5673	1.48705	0.159571	1.49(0.21)	0.57(-1.10)
Nervous system disorders	Aphasia	1	1.5187	0.213759	10.7899	1.51836	0.177018	1.52(0.21)	0.60(-1.07)
Infections and infestations	Localised infection	1	1.53666	0.216287	10.9176	1.53631	0.187276	1.54(0.22)	0.62(-1.05)
Infections and infestations	COVID-19 pneumonia	1	1.54007	0.216767	10.9418	1.53972	0.189247	1.54(0.22)	0.62(-1.05)
Gastrointestinal disorders	Ascites	1	1.56441	0.220193	11.1148	1.56405	0.203472	1.56(0.22)	0.65(-1.02)
Injury, poisoning and procedural complications	Fracture	1	1.66108	0.233797	11.8017	1.66065	0.262894	1.66(0.23)	0.73(-0.94)
Investigations	Lymphocyte count decreased	1	1.68124	0.236633	11.9449	1.68079	0.275818	1.68(0.24)	0.75(-0.92)
Skin and subcutaneous tissue disorders	Dermatitis	1	1.75628	0.247194	12.4781	1.75578	0.325403	1.76(0.25)	0.81(-0.86)
Hepatobiliary disorders	Hepatic failure	1	1.76074	0.247822	12.5098	1.76024	0.32842	1.76(0.25)	0.82(-0.85)
Metabolism and nutrition disorders	Hypophagia	1	1.76948	0.249052	12.5719	1.76898	0.334351	1.77(0.25)	0.82(-0.85)
Nervous system disorders	Transient ischaemic attack	1	1.86137	0.261983	13.2249	1.8608	0.398286	1.86(0.26)	0.90(-0.77)
Gastrointestinal disorders	Gastritis	1	1.8762	0.264071	13.3303	1.87563	0.408866	1.88(0.26)	0.91(-0.76)
Nervous system disorders	Encephalopathy	1	1.90137	0.267612	13.5091	1.90078	0.426962	1.90(0.27)	0.93(-0.74)
Gastrointestinal disorders	Haematemesis	1	1.90718	0.268431	13.5504	1.90659	0.431169	1.91(0.27)	0.93(-0.74)
Nervous system disorders	Mental impairment	1	1.91803	0.269957	13.6275	1.91743	0.439046	1.92(0.27)	0.94(-0.73)
Respiratory, thoracic and mediastinal disorders	Acute respiratory failure	1	2.00787	0.2826	14.2659	2.00721	0.505499	2.01(0.28)	1.01(-0.66)
Investigations	Blood bilirubin increased	1	2.05551	0.289304	14.6045	2.05482	0.541565	2.05(0.29)	1.04(-0.63)
Infections and infestations	Conjunctivitis	1	2.06265	0.290308	14.6552	2.06195	0.547014	2.06(0.29)	1.04(-0.62)
Ear and labyrinth disorders	Ear pain	1	2.091	0.294298	14.8566	2.09029	0.568772	2.09(0.29)	1.06(-0.60)
Hepatobiliary disorders	Hepatocellular injury	1	2.10015	0.295586	14.9217	2.09943	0.575834	2.10(0.30)	1.07(-0.60)
Musculoskeletal and connective tissue disorders	Musculoskeletal disorder	1	2.10689	0.296534	14.9696	2.10617	0.581045	2.11(0.30)	1.07(-0.59)
Skin and subcutaneous tissue disorders	Hair colour changes	1	2.14051	0.301265	15.2085	2.13976	0.607187	2.14(0.30)	1.10(-0.57)
Hepatobiliary disorders	Jaundice	1	2.2056	0.310424	15.671	2.20481	0.658444	2.20(0.31)	1.14(-0.53)
Neoplasms benign, malignant and unspecified (incl cysts and polyps)	Metastases to liver	1	2.26857	0.319285	16.1185	2.26774	0.708781	2.27(0.32)	1.18(-0.49)
Respiratory, thoracic and mediastinal disorders	Pharyngeal swelling	1	2.27643	0.320392	16.1744	2.2756	0.715117	2.28(0.32)	1.19(-0.48)
Renal and urinary disorders	Chromaturia	1	2.29486	0.322984	16.3053	2.29401	0.730001	2.29(0.32)	1.20(-0.47)
Skin and subcutaneous tissue disorders	Madarosis	1	2.3029	0.324117	16.3625	2.30205	0.736521	2.30(0.32)	1.20(-0.47)
Neoplasms benign, malignant and unspecified (incl cysts and polyps)	Metastases to bone	1	2.46634	0.347115	17.524	2.46538	0.871056	2.47(0.35)	1.30(-0.37)
Infections and infestations	Abscess	1	2.51912	0.354542	17.8991	2.51813	0.915304	2.52(0.35)	1.33(-0.34)
Respiratory, thoracic and mediastinal disorders	Pneumothorax	1	2.59402	0.365081	18.4314	2.59298	0.978679	2.59(0.36)	1.37(-0.29)
Nervous system disorders	Sciatica	1	2.62072	0.368838	18.6211	2.61966	1.00143	2.62(0.37)	1.39(-0.28)
Renal and urinary disorders	Nephropathy	1	2.63678	0.371098	18.7353	2.63571	1.01515	2.64(0.37)	1.40(-0.27)
Surgical and medical procedures	Spinal operation	1	2.80262	0.394433	19.9139	2.80144	1.15841	2.80(0.39)	1.49(-0.18)
Musculoskeletal and connective tissue disorders	Musculoskeletal chest pain	1	2.81527	0.396213	20.0037	2.81408	1.16945	2.81(0.40)	1.49(-0.18)
Skin and subcutaneous tissue disorders	Stevens-Johnson syndrome	1	2.82995	0.398279	20.1081	2.82876	1.18228	2.83(0.40)	1.50(-0.17)
Vascular disorders	Internal haemorrhage	1	2.91525	0.41028	20.7143	2.914	1.25716	2.91(0.41)	1.54(-0.13)
Surgical and medical procedures	Hospice care	1	2.93652	0.413273	20.8655	2.93525	1.27592	2.93(0.41)	1.55(-0.11)
Investigations	Blood potassium increased	1	2.96091	0.416705	21.0388	2.95963	1.29749	2.96(0.42)	1.57(-0.10)
Skin and subcutaneous tissue disorders	Skin reaction	1	2.97858	0.419191	21.1644	2.97728	1.31314	2.98(0.42)	1.57(-0.09)
Gastrointestinal disorders	Paraesthesia oral	1	3.25266	0.457755	23.1124	3.25119	1.55868	3.25(0.46)	1.70(0.03)
Investigations	Glomerular filtration rate decreased	1	3.25351	0.457874	23.1185	3.25204	1.55945	3.25(0.46)	1.70(0.03)
Eye disorders	Macular degeneration	1	3.28348	0.46209	23.3314	3.28198	1.58658	3.28(0.46)	1.71(0.05)
General disorders and administration site conditions	Adverse reaction	1	3.2904	0.463065	23.3807	3.28891	1.59286	3.29(0.46)	1.72(0.05)
Metabolism and nutrition disorders	Hypercalcaemia	1	3.34779	0.471138	23.7885	3.34625	1.64497	3.35(0.47)	1.74(0.07)
Nervous system disorders	Central nervous system lesion	1	3.3786	0.475474	24.0076	3.37705	1.67304	3.38(0.48)	1.76(0.09)
Infections and infestations	Peritonitis	1	3.38686	0.476635	24.0662	3.3853	1.68056	3.38(0.48)	1.76(0.09)
Infections and infestations	Eye infection	1	3.41093	0.480022	24.2373	3.40935	1.70253	3.41(0.48)	1.77(0.10)
Skin and subcutaneous tissue disorders	Scab	1	3.43062	0.482792	24.3773	3.42903	1.72052	3.43(0.48)	1.78(0.11)
Infections and infestations	Bacteraemia	1	3.47456	0.488975	24.6896	3.47295	1.76073	3.47(0.49)	1.80(0.13)
Gastrointestinal disorders	Oral discomfort	1	3.49207	0.491437	24.814	3.49044	1.77677	3.49(0.49)	1.80(0.13)
Respiratory, thoracic and mediastinal disorders	Sinus congestion	1	3.51568	0.494759	24.9818	3.51403	1.79844	3.51(0.49)	1.81(0.14)
Musculoskeletal and connective tissue disorders	Fistula	1	3.64721	0.513264	25.9167	3.64548	1.91957	3.64(0.51)	1.87(0.20)
Investigations	Intraocular pressure increased	1	3.72228	0.523825	26.4503	3.7205	1.98903	3.72(0.52)	1.90(0.23)
Gastrointestinal disorders	Small intestinal obstruction	1	3.75702	0.528712	26.6973	3.75521	2.02125	3.75(0.53)	1.91(0.24)
General disorders and administration site conditions	Temperature intolerance	1	3.81211	0.536463	27.0889	3.81027	2.07244	3.81(0.54)	1.93(0.26)
Renal and urinary disorders	Micturition urgency	1	3.86644	0.544107	27.4751	3.86457	2.12303	3.86(0.54)	1.95(0.28)
General disorders and administration site conditions	Tenderness	1	3.99646	0.562398	28.3993	3.9945	2.24449	3.99(0.56)	2.00(0.33)
Gastrointestinal disorders	Gastric haemorrhage	1	4.18265	0.588591	29.7228	4.18057	2.41934	4.18(0.59)	2.06(0.39)
Respiratory, thoracic and mediastinal disorders	Dry throat	1	4.26557	0.600256	30.3123	4.26344	2.49752	4.26(0.60)	2.09(0.42)
Gastrointestinal disorders	Ileus	1	4.41654	0.621492	31.3854	4.4143	2.6403	4.41(0.62)	2.14(0.47)
Investigations	Blood magnesium decreased	1	4.58026	0.644523	32.5493	4.57792	2.79573	4.58(0.64)	2.19(0.53)
Gastrointestinal disorders	Lower gastrointestinal haemorrhage	1	5.30223	0.746074	37.6821	5.29942	3.48706	5.30(0.75)	2.41(0.74)
Metabolism and nutrition disorders	Hypophosphataemia	1	5.53995	0.77951	39.3723	5.53698	3.71638	5.53(0.78)	2.47(0.80)
Vascular disorders	Embolism	1	6.03852	0.849629	42.9173	6.03523	4.19935	6.03(0.85)	2.59(0.92)
Nervous system disorders	Hemiplegia	1	6.05611	0.852102	43.0423	6.0528	4.21642	6.05(0.85)	2.60(0.93)
Product issues	Product label issue	1	6.10648	0.859186	43.4005	6.10314	4.26536	6.10(0.86)	2.61(0.94)
Metabolism and nutrition disorders	Ketoacidosis	1	6.13349	0.862985	43.5925	6.13013	4.29161	6.13(0.86)	2.62(0.95)
Gastrointestinal disorders	Oral disorder	1	6.3007	0.8865	44.7815	6.29724	4.45425	6.29(0.89)	2.65(0.99)
Eye disorders	Blindness transient	1	6.32305	0.889642	44.9404	6.31957	4.476	6.32(0.89)	2.66(0.99)
Eye disorders	Maculopathy	1	6.34555	0.892807	45.1005	6.34206	4.49791	6.34(0.89)	2.66(1.00)
Injury, poisoning and procedural complications	Thermal burn	1	6.50429	0.915129	46.2293	6.50069	4.65256	6.50(0.91)	2.70(1.03)
Investigations	Tumour marker increased	1	6.54522	0.920886	46.5203	6.5416	4.69247	6.54(0.92)	2.71(1.04)
Musculoskeletal and connective tissue disorders	Scoliosis	1	6.60061	0.928674	46.9142	6.59695	4.74649	6.59(0.93)	2.72(1.05)
Hepatobiliary disorders	Cholangitis	1	6.85436	0.964357	48.7187	6.85053	4.99424	6.85(0.96)	2.78(1.11)
Gastrointestinal disorders	Gingival pain	1	6.8619	0.965417	48.7723	6.85807	5.00161	6.85(0.96)	2.78(1.11)
Cardiac disorders	Acute coronary syndrome	1	6.9228	0.97398	49.2054	6.91893	5.06113	6.92(0.97)	2.79(1.12)
Skin and subcutaneous tissue disorders	Skin atrophy	1	6.94591	0.977231	49.3698	6.94203	5.08373	6.94(0.98)	2.79(1.13)
Gastrointestinal disorders	Tongue discomfort	1	6.96919	0.980503	49.5353	6.96528	5.10648	6.96(0.98)	2.80(1.13)
Nervous system disorders	Peripheral sensory neuropathy	1	7.38573	1.03907	52.4977	7.38155	5.51425	7.38(1.04)	2.88(1.21)
Skin and subcutaneous tissue disorders	Skin toxicity	1	7.43855	1.0465	52.8734	7.43434	5.56602	7.43(1.05)	2.89(1.22)
Gastrointestinal disorders	Colitis ischaemic	1	7.64823	1.07598	54.3647	7.64389	5.77167	7.64(1.07)	2.93(1.26)
Investigations	Hepatic enzyme abnormal	1	8.12629	1.14319	57.765	8.12163	6.2412	8.12(1.14)	3.02(1.35)
Nervous system disorders	Partial seizures	1	8.16884	1.14918	58.0676	8.16415	6.28303	8.16(1.15)	3.03(1.36)
Metabolism and nutrition disorders	Cachexia	1	8.56694	1.20514	60.8994	8.56199	6.67472	8.56(1.20)	3.10(1.43)
Skin and subcutaneous tissue disorders	Rosacea	1	8.6083	1.21096	61.1936	8.60333	6.71544	8.60(1.21)	3.10(1.43)
Eye disorders	Foreign body sensation in eyes	1	8.68014	1.22106	61.7047	8.67512	6.78619	8.67(1.22)	3.12(1.45)
Infections and infestations	Hordeolum	1	8.68618	1.2219	61.7477	8.68116	6.79214	8.68(1.22)	3.12(1.45)
Nervous system disorders	Hydrocephalus	1	8.84625	1.24441	62.8863	8.84112	6.94982	8.84(1.24)	3.14(1.47)
Renal and urinary disorders	Urinary tract disorder	1	9.50657	1.33722	67.5839	9.50101	7.60099	9.49(1.34)	3.25(1.58)
Infections and infestations	Hepatitis B	1	10.107	1.42162	71.856	10.1011	8.19397	10.09(1.42)	3.34(1.67)
General disorders and administration site conditions	Nonspecific reaction	1	10.8541	1.52661	77.172	10.8477	8.93263	10.84(1.52)	3.44(1.77)
Nervous system disorders	Spinal cord compression	1	10.892	1.53194	77.4416	10.8855	8.97011	10.88(1.53)	3.44(1.77)
Gastrointestinal disorders	Chapped lips	1	11.6006	1.63151	82.4845	11.5937	9.67151	11.58(1.63)	3.53(1.86)
Vascular disorders	Peripheral ischaemia	1	12.2737	1.72608	87.2746	12.2663	10.3382	12.26(1.72)	3.62(1.95)
Neoplasms benign, malignant and unspecified (incl cysts and polyps)	Cancer pain	1	13.167	1.85159	93.6338	13.1591	11.2238	13.15(1.85)	3.72(2.05)
Gastrointestinal disorders	Gingival disorder	1	13.3359	1.8753	94.8356	13.3278	11.3912	13.31(1.87)	3.73(2.06)
Respiratory, thoracic and mediastinal disorders	Nasal disorder	1	13.5091	1.89963	96.0685	13.5009	11.563	13.49(1.90)	3.75(2.08)
Gastrointestinal disorders	Ileus paralytic	1	13.6718	1.9225	97.2273	13.6636	11.7245	13.65(1.92)	3.77(2.10)
Respiratory, thoracic and mediastinal disorders	Paranasal sinus hypersecretion	1	13.8848	1.9524	98.7431	13.8763	11.9357	13.86(1.95)	3.79(2.12)
Gastrointestinal disorders	Tongue ulceration	1	14.3641	2.01973	102.156	14.3554	12.4113	14.34(2.02)	3.84(2.17)
Skin and subcutaneous tissue disorders	Blood blister	1	14.6507	2.05999	104.197	14.6418	12.6958	14.63(2.06)	3.87(2.20)
Eye disorders	Keratitis	1	15.0029	2.10945	106.705	14.9938	13.0454	14.98(2.11)	3.90(2.23)
Eye disorders	Abnormal sensation in eye	1	15.0391	2.11453	106.962	15.0299	13.0813	15.01(2.11)	3.91(2.24)
Renal and urinary disorders	Urinary tract obstruction	1	15.1486	2.12991	107.742	15.1393	13.19	15.12(2.13)	3.92(2.25)
Investigations	Blood potassium abnormal	1	15.4295	2.16935	109.742	15.4201	13.4688	15.40(2.17)	3.95(2.27)
Skin and subcutaneous tissue disorders	Skin hypertrophy	1	15.9419	2.2413	113.391	15.9321	13.9776	15.91(2.24)	3.99(2.32)
Gastrointestinal disorders	Duodenal ulcer haemorrhage	1	15.9827	2.24703	113.681	15.9729	14.0181	15.95(2.24)	4.00(2.33)
Gastrointestinal disorders	Lip blister	1	16.5112	2.32125	117.446	16.5011	14.543	16.48(2.32)	4.04(2.37)
Eye disorders	Ulcerative keratitis	1	17.0061	2.39073	120.971	16.9957	15.0346	16.97(2.39)	4.09(2.41)
Respiratory, thoracic and mediastinal disorders	Pharyngeal disorder	1	17.581	2.47144	125.066	17.5702	15.6057	17.55(2.47)	4.13(2.46)
Eye disorders	Corneal oedema	1	17.7309	2.49247	126.133	17.7199	15.7546	17.70(2.49)	4.15(2.47)
Cardiac disorders	Atrioventricular block second degree	1	17.8322	2.50669	126.855	17.8212	15.8552	17.80(2.50)	4.15(2.48)
Infections and infestations	Oral fungal infection	1	17.9089	2.51747	127.402	17.8979	15.9315	17.87(2.51)	4.16(2.49)
Skin and subcutaneous tissue disorders	Hypertrichosis	1	18.3567	2.58032	130.592	18.3453	16.3763	18.32(2.58)	4.20(2.52)
Surgical and medical procedures	Dental care	1	19.5959	2.75424	139.421	19.5837	17.6077	19.55(2.75)	4.29(2.62)
Renal and urinary disorders	Renal colic	1	20.7008	2.90929	147.295	20.6879	18.7058	20.66(2.90)	4.37(2.70)
Vascular disorders	Peripheral artery occlusion	1	20.7697	2.91895	147.786	20.7568	18.7743	20.72(2.91)	4.37(2.70)
Eye disorders	Retinal disorder	1	21.1569	2.97329	150.546	21.1438	19.1592	21.11(2.97)	4.40(2.73)
Eye disorders	Corneal disorder	1	21.4478	3.01409	152.619	21.4344	19.4482	21.40(3.01)	4.42(2.75)
Renal and urinary disorders	Urinary bladder haemorrhage	1	21.9378	3.08283	156.112	21.9241	19.9353	21.89(3.08)	4.45(2.78)
Product issues	Product lot number issue	1	22.2111	3.12117	158.06	22.1972	20.2069	22.16(3.11)	4.47(2.80)
Musculoskeletal and connective tissue disorders	Osteitis	1	22.6134	3.17761	160.928	22.5993	20.6068	22.56(3.17)	4.50(2.82)
General disorders and administration site conditions	Calcinosis	1	23.5078	3.30305	167.305	23.4931	21.4958	23.45(3.30)	4.55(2.88)
Musculoskeletal and connective tissue disorders	Kyphosis	1	25.9515	3.64572	184.732	25.9352	23.9246	25.88(3.64)	4.69(3.02)
Eye disorders	Metamorphopsia	1	26.7295	3.75478	190.282	26.7127	24.6978	26.66(3.74)	4.74(3.06)
Eye disorders	Dacryostenosis acquired	1	27.6778	3.8877	197.047	27.6604	25.6403	27.60(3.88)	4.79(3.11)
Vascular disorders	Extremity necrosis	1	27.7393	3.89632	197.486	27.7218	25.7014	27.66(3.89)	4.79(3.12)
Gastrointestinal disorders	Intestinal mass	1	30.8215	4.32821	219.482	30.802	28.7641	30.73(4.32)	4.94(3.27)
Injury, poisoning and procedural complications	Heat stroke	1	30.8978	4.3389	220.027	30.8783	28.8399	30.80(4.33)	4.95(3.27)
Infections and infestations	Superinfection	1	31.285	4.39314	222.791	31.2652	29.2246	31.19(4.38)	4.96(3.29)
Eye disorders	Serous retinal detachment	1	32.007	4.49427	227.945	31.9867	29.9418	31.91(4.48)	5.00(3.32)
Injury, poisoning and procedural complications	Bone contusion	1	32.6773	4.58815	232.731	32.6566	30.6077	32.57(4.57)	5.03(3.35)
General disorders and administration site conditions	Mucosal haemorrhage	1	32.6773	4.58815	232.731	32.6566	30.6077	32.57(4.57)	5.03(3.35)
Infections and infestations	Retinitis	1	34.9657	4.90858	249.074	34.9435	32.8806	34.85(4.89)	5.12(3.45)
Infections and infestations	Epididymitis	1	36.2871	5.09355	258.514	36.264	34.1928	36.16(5.08)	5.18(3.50)
Hepatobiliary disorders	Biliary obstruction	1	37.1511	5.21447	264.687	37.1275	35.0507	37.02(5.20)	5.21(3.54)
Eye disorders	Ocular toxicity	1	38.5271	5.40702	274.52	38.5025	36.4167	38.39(5.39)	5.26(3.59)
Eye disorders	Subretinal fluid	1	38.7664	5.44051	276.23	38.7417	36.6543	38.62(5.42)	5.27(3.60)
Gastrointestinal disorders	Gingival discomfort	1	40.3973	5.66867	287.888	40.3716	38.2731	40.24(5.65)	5.33(3.66)
Gastrointestinal disorders	Obstructive pancreatitis	1	41.7485	5.85765	297.548	41.7218	39.6139	41.59(5.83)	5.38(3.70)
General disorders and administration site conditions	Xerosis	1	41.8885	5.87724	298.55	41.8618	39.7529	41.73(5.85)	5.38(3.71)
Investigations	Blood magnesium increased	1	43.4941	6.10173	310.032	43.4663	41.3459	43.32(6.08)	5.44(3.76)
Infections and infestations	Pneumonia streptococcal	1	43.9535	6.16597	313.318	43.9254	41.8016	43.77(6.14)	5.45(3.78)
Skin and subcutaneous tissue disorders	Cutaneous symptom	1	48.761	6.8378	347.719	48.7298	46.569	48.54(6.81)	5.60(3.92)
Infections and infestations	Chorioretinitis	1	54.2732	7.6075	387.194	54.2384	52.0312	54.01(7.57)	5.76(4.08)
Neoplasms benign, malignant and unspecified (incl cysts and polyps)	Gastric neoplasm	1	60.0137	8.40837	428.34	59.9751	57.7149	59.69(8.36)	5.90(4.22)
Vascular disorders	Vascular calcification	1	64.3446	9.01211	459.407	64.3032	61.9998	63.98(8.96)	6.00(4.32)
Skin and subcutaneous tissue disorders	Nail ridging	1	64.678	9.05857	461.8	64.6364	62.3295	64.31(9.01)	6.01(4.33)
Hepatobiliary disorders	Hepatobiliary disease	1	68.5872	9.60313	489.861	68.543	66.1945	68.17(9.55)	6.09(4.41)
Vascular disorders	Giant cell arteritis	1	78.018	10.9155	557.629	77.9676	75.5092	77.49(10.84)	6.28(4.59)
Skin and subcutaneous tissue disorders	Nail bed bleeding	1	81.0577	11.3381	579.493	81.0053	78.5085	80.49(11.26)	6.33(4.65)
Musculoskeletal and connective tissue disorders	Lordosis	1	93.8564	13.1152	671.664	93.7957	91.1218	93.10(13.01)	6.54(4.85)
Investigations	Blood uric acid abnormal	1	95.2893	13.3139	681.995	95.2277	92.5325	94.51(13.21)	6.56(4.88)
Eye disorders	Corneal epithelium defect	1	95.2893	13.3139	681.995	95.2277	92.5325	94.51(13.21)	6.56(4.88)
Investigations	Blood phosphorus abnormal	1	98.2905	13.7301	703.641	98.227	95.4859	97.47(13.62)	6.61(4.92)
Skin and subcutaneous tissue disorders	Nail bed inflammation	1	112.459	15.6918	805.959	112.386	109.41	111.39(15.54)	6.80(5.11)
Neoplasms benign, malignant and unspecified (incl cysts and polyps)	Pelvic neoplasm	1	118.885	16.5802	852.442	118.808	115.715	117.70(16.41)	6.88(5.19)
Surgical and medical procedures	Nephrostomy	1	132.797	18.5003	953.231	132.711	129.343	131.32(18.30)	7.04(5.34)
Eye disorders	Retinal thickening	1	132.797	18.5003	953.231	132.711	129.343	131.32(18.30)	7.04(5.34)
Hepatobiliary disorders	Portal fibrosis	1	135.684	18.8982	974.173	135.596	132.167	134.15(18.68)	7.07(5.37)
Skin and subcutaneous tissue disorders	Cutaneous calcification	1	164.249	22.8259	1181.89	164.142	160.043	162.02(22.52)	7.34(5.64)
Respiratory, thoracic and mediastinal disorders	Pulmonary necrosis	1	175.816	24.4113	1266.27	175.702	171.295	173.28(24.06)	7.44(5.74)
Neoplasms benign, malignant and unspecified (incl cysts and polyps)	Lip squamous cell carcinoma	1	186.313	25.8476	1342.96	186.191	181.489	183.47(25.45)	7.52(5.82)
Injury, poisoning and procedural complications	Nail avulsion	1	189.135	26.2334	1363.61	189.012	184.227	186.21(25.83)	7.54(5.84)
Respiratory, thoracic and mediastinal disorders	Paranasal sinus haemorrhage	1	222.91	30.8368	1611.35	222.765	216.897	218.87(30.28)	7.77(6.06)
Infections and infestations	Dermatophytosis of nail	1	231.166	31.9584	1672.1	231.015	224.856	226.83(31.36)	7.83(6.11)
Investigations	Oesophagogastroduodenoscopy	1	231.166	31.9584	1672.1	231.015	224.856	226.83(31.36)	7.83(6.11)
Skin and subcutaneous tissue disorders	Fingerprint loss	1	244.764	33.8025	1772.33	244.604	237.944	239.92(33.13)	7.91(6.19)
Infections and infestations	Keratitis bacterial	1	254.754	35.1549	1846.1	254.588	247.541	249.52(34.43)	7.96(6.25)
Eye disorders	Corneal defect	1	260.061	35.8725	1885.34	259.892	252.633	254.61(35.12)	7.99(6.28)
Infections and infestations	Nail bed infection	1	290.301	39.9499	2109.51	290.112	281.568	283.54(39.02)	8.15(6.43)
Skin and subcutaneous tissue disorders	Leukoplakia	1	297.213	40.8792	2160.9	297.02	288.163	290.14(39.91)	8.18(6.46)
Surgical and medical procedures	Urinary cystectomy	1	320.076	43.9457	2331.25	319.867	309.924	311.90(42.82)	8.28(6.56)
Eye disorders	Lacrimation disorder	1	346.749	47.5096	2530.74	346.523	335.215	337.18(46.20)	8.40(6.67)
Reproductive system and breast disorders	Scrotal dermatitis	1	346.749	47.5096	2530.74	346.523	335.215	337.18(46.20)	8.40(6.67)
Neoplasms benign, malignant and unspecified (incl cysts and polyps)	Malignant neoplasm of renal pelvis	1	390.093	53.2695	2856.65	389.838	376.089	378.06(51.63)	8.56(6.82)
Investigations	Transaminases	1	445.82	60.6181	3278.82	445.529	428.238	430.20(58.49)	8.75(7.00)
Musculoskeletal and connective tissue disorders	Epiphysiolysis	1	480.114	65.1087	3540.38	479.801	460.107	462.07(62.66)	8.85(7.10)
Eye disorders	Trichomegaly	1	499.319	67.613	3687.44	498.993	477.88	479.84(64.98)	8.91(7.15)
Gastrointestinal disorders	Anal erosion	1	624.148	83.7102	4653.69	623.741	592.137	594.09(79.68)	9.21(7.44)
Gastrointestinal disorders	Gastric hypermotility	1	1134.82	146.417	8795.47	1134.07	1037.74	1039.65(134.14)	10.02(8.17)
Investigations	Hepatic enzyme	1	1783.28	219.266	14503.4	1782.12	1557.6	1559.48(191.75)	10.61(8.68)
Investigations	Bronchial aspiration procedure	1	2496.6	291.496	21382.8	2494.96	2077.47	2079.30(242.77)	11.02(9.03)
Skin and subcutaneous tissue disorders	Nail pterygium	1	3120.74	348.594	27938.1	3118.71	2493.37	2495.16(278.72)	11.28(9.24)
